# Supplementary material for: Oligomerisation of Ku from Mycobacterium tuberculosis promotes DNA synapsis
Source: Nat Commun. 2025 Nov 26;16:10568. doi: 10.1038/s41467-025-65609-y (PMC12658125; doi:10.1038/s41467-025-65609-y)
Supplement: Supplementary file 4 — Source data [file 41467_2025_65609_MOESM4_ESM.xlsx]

## Sheet: Figure 1 panel A and B
Panel A. Treatment with 0.1% (v/v) MMS
	Log10 CFU/ml						Log10 CFU/ml						Log10 CFU/ml						Log10 CFU/ml
Time point (h)	Wild type						Δku						ΔkupMV306						ΔkupMV306::kusm
0 (pretreatment)	8.22	7.93	8.12	7.59	7.44	7.28	7.6	7.65	7.18	7.21	7.54	7.21	7.1	7.24	7.72	6.14	7.33	6.24	7.92	8.02	8.18	7.4	7.4	7.46
6 (post-treatment)	6.18	5.93	5.88	6.27	6.18	5.63	3.74	3.85	3.85	4.18	3.46	4.6	2.39	2.39	3.48	3.1	3.74	3.75	6.28	5.68	5.6	5.35	5.48	5.7
Panel B. Desiccation for 24 hours
Time point (h)	Wild type							Δku							ΔkupMV306							ΔkupMV306::kusm
0 (before desiccation)	8.54	8.94	8.51	8.81	8.35			8.74	8.57	8.57	8.1	8.51	8.54		8.24	8	8	8.6	8.7			9.14	8.35	9.04	8.54	8.72
24 (desiccation)	5.51	6.31	5.85	5.45	6.31	6.19	6.15	3.78	3.2	3.01	4.3	4.4	4.18	4.24	3.34	2.38	2.08	4.24	3.18	3.18	2.7	5.94	6.11	5.56	6.38	6.4	5.76	6.3

## Sheet: Figure 4 panels
	Panel A. Treatment with 0.1% (v/v) MMS for 6 hours
	Percentage survival (CFU 6 h/CFU 0 h)x100									Percentage survival (CFU 6 h/CFU 0 h)x100									Percentage survival (CFU 6 h/CFU 0 h)x100									Percentage survival (CFU 6 h/CFU 0 h)x100									Percentage survival (CFU 6 h/CFU 0 h)x100
	Wild type									Δku									ΔkupMV306									ΔkupMV306::kusm									ΔkupMV306::kusm LV
	0.89	1.14	0.83	3.48	0.6	0.24	1.5	1.1	0.78	0.012	0.019	0.034	0.009	0.007	0.004	0.0045	0.0026	0.0011	0.00097	0.0011	0.0067	0.0064	0.0067	0.004	0.0024	0.0107	0.00057	1.45	0.28	0.34	0.22	0.421	0.46	0.404	1	0.31	0.002	0.0013	0.0026	0.0014	0.0021	0.006	0.006	0.001	0.011
	Panel B. Desiccation for 24 hours
	Percentage survival (CFU 24 h/CFU 0 h)x100									Percentage survival (CFU 24 h/CFU 0 h)x100									Percentage survival (CFU 24 h/CFU 0 h)x100									Percentage survival (CFU 24 h/CFU 0 h)x100									Percentage survival (CFU 24 h/CFU 0 h)x100
	Wild type									Δku									ΔkupMV306									ΔkupMV306::kusm									ΔkupMV306::kusm LV
	0.62	0.68	0.76	0.39	1.25	0.28	0.29	0.23	0.75	0.059	0.062	0.044	0.037	0.021	0.009	0.0305	0.169	0.027	0.045	0.0147	0.037	0.014	0.0166	0.0176	0.019	0.011	0.019	0.28	0.143	0.475	0.55	0.87	0.175	0.277	0.2	1.33	0.047	0.013	0.015	0.014	0.012	0.075	0.038	0.018	0.088

## Sheet: Figure 3 A
	Measurement Name	Binding Counts	Unbinding Counts	Calibration slope	Calibration maximum error [%]	Calibration r2	Calibration offset	Acquisition mode	1: Mass position (kDa) - Gaussian Overlay	1: Mass sigma (kDa) - Gaussian Overlay	1: Mass absolute count - Gaussian Overlay	1: Mass relative count - Gaussian Overlay	1: Mass skewness - Gaussian Overlay	2: Mass position (kDa) - Gaussian Overlay	2: Mass sigma (kDa) - Gaussian Overlay	2: Mass absolute count - Gaussian Overlay	2: Mass relative count - Gaussian Overlay	2: Mass skewness - Gaussian Overlay	3: Mass position (kDa) - Gaussian Overlay	3: Mass sigma (kDa) - Gaussian Overlay	3: Mass absolute count - Gaussian Overlay	3: Mass relative count - Gaussian Overlay	3: Mass skewness - Gaussian Overlay	4: Mass position (kDa) - Gaussian Overlay	4: Mass sigma (kDa) - Gaussian Overlay	4: Mass absolute count - Gaussian Overlay	4: Mass relative count - Gaussian Overlay	4: Mass skewness - Gaussian Overlay	5: Mass position (kDa) - Gaussian Overlay	5: Mass sigma (kDa) - Gaussian Overlay	5: Mass absolute count - Gaussian Overlay	5: Mass relative count - Gaussian Overlay	5: Mass skewness - Gaussian Overlay
0	006_20nM KuTB alone	2032	1726	-3.20988e-05	20.5589	0.99895	-1.70239e-05	Normal	-142	35	166	10	0	-70	13.2	1549	90	-0.444	72	19.2	1990	98	0.659	N/A	N/A	N/A	N/A	N/A	N/A	N/A	N/A	N/A	N/A
1	008_20nM Ku-DNA 1 1	1845	1750	-3.20988e-05	20.5589	0.99895	-1.70239e-05	Normal	-70	9.5	1698	97	-0.262	70	9.7	1728	94	0.313	131	33	105	6	0	N/A	N/A	N/A	N/A	N/A	N/A	N/A	N/A	N/A	N/A
2	010_20nM KuTBDNA 2 1	3293	1745	-3.20988e-05	20.5589	0.99895	-1.70239e-05	Normal	-136	51	52	3	0	-68	10	1693	97	-0.319	74	14.2	2871	87	0.52	152	20	353	11	0	278	72	68	2	0
3	012_20nM KuTBDNA 3 1	4543	1335	-3.20988e-05	20.5589	0.99895	-1.70239e-05	Normal	-65	9.6	1308	98	-0.379	74	14.5	3085	68	0.373	152	30	1147	25	0.469	300	19.3	262	6	0	N/A	N/A	N/A	N/A	N/A
4	018_20nM KuTBDNA 4 1	4036	1683	-3.20988e-05	20.5589	0.99895	-1.70239e-05	Normal	-73	18.3	1677	100	-0.603	78	14.9	2249	56	0.391	145	24	1201	30	0.317	284	51	585	14	-0.005	N/A	N/A	N/A	N/A	N/A

## Sheet: Figure 3 B
Sample name	Hydrodynamic radius 1 (nm)	Area 1 (RFU)	Residence time (min)	Hydrodynamic radius 2/3 (nm)	Area 2/3 (RFU)	R^2 (fit)	Baseline/spikes	Selected Fit	Fitting interval	Settings	Capillary	Markers selection	Fix Rh(nm)	RapidMode	BaselineDrift	SmoothCurve	ViscosityComp	tR reference(min)	Viscosity(Pa*s)	VC Rh1(nm)	VC Rh2/3(nm)	VC PDI Rh (nm)	PDI	PDI Rh (nm)	PDI R^2 (fit)	PDI Baseline	PDI Fitting interval [s]
[0 µM] 45 nM DNA-F + KuTB-20-11-2024-17-25.txt	3.28	0.0968763 (50.0%)	1.81636	3.28	0.0968763 (50.0%)	0.999921	3.889631/0	0.55	0.965 - 1.890	75 µm, 25.0 °C, 0.000890 Pa·s	475 runs, Coated, 20240524|053002|0089	0.965278 - 2.470833	N/A	0	0	1	0	1.8	N/A	N/A	N/A	N/A	N/A	N/A	N/A	N/A	N/A
[0 µM] 45 nM DNA-F + KuTB-20-11-2024-17-30.txt	3.27	0.0960926 (50.0%)	1.79535	3.27	0.0960926 (50.0%)	0.999928	3.876629/0	0.55	0.965 - 1.868	75 µm, 25.0 °C, 0.000890 Pa·s	476 runs, Coated, 20240524|053002|0089	0.965278 - 2.470833	N/A	0	0	1	0	1.8	N/A	N/A	N/A	N/A	N/A	N/A	N/A	N/A	N/A
[0 µM] 45 nM DNA-F + KuTB-20-11-2024-17-35.txt	3.3	0.0905746 (50.0%)	1.79925	3.3	0.0905746 (50.0%)	0.999937	3.866468/0	0.55	0.965 - 1.872	75 µm, 25.0 °C, 0.000890 Pa·s	477 runs, Coated, 20240524|053002|0089	0.965278 - 2.468056	N/A	0	0	1	0	1.8	N/A	N/A	N/A	N/A	N/A	N/A	N/A	N/A	N/A
[0.626 µM] 45 nM FAM-DNA +KuTB-17-10-2024-16-30.txt	3.59	0.0788593 (50.0%)	1.88285	3.59	0.0788593 (50.0%)	0.999933	2.522342/1	0.55	0.965 - 1.968	75 µm, 25.0 °C, 0.000890 Pa·s	6 runs, Coated, 20240727|053012|0089	0.965278 - 2.468056	N/A	0	0	1	0	1.8	N/A	N/A	N/A	N/A	N/A	N/A	N/A	N/A	N/A
[0.626 µM] 45 nM FAM-DNA +KuTB-17-10-2024-16-35.txt	3.79	0.0851041 (50.0%)	1.88777	3.79	0.0851041 (50.0%)	0.999915	2.516220/1	0.55	0.965 - 1.975	75 µm, 25.0 °C, 0.000890 Pa·s	7 runs, Coated, 20240727|053012|0089	0.965278 - 2.468056	N/A	0	0	1	0	1.8	N/A	N/A	N/A	N/A	N/A	N/A	N/A	N/A	N/A
[0.626 µM] 45 nM FAM-DNA +KuTB-17-10-2024-16-40.txt	3.79	0.0898773 (50.0%)	1.90942	3.79	0.0898773 (50.0%)	0.999908	2.523071/1	0.55	0.965 - 1.999	75 µm, 25.0 °C, 0.000890 Pa·s	8 runs, Coated, 20240727|053012|0089	0.965278 - 2.468056	N/A	0	0	1	0	1.8	N/A	N/A	N/A	N/A	N/A	N/A	N/A	N/A	N/A
[1.404 µM] 45 nM FAM-DNA +KuTB-17-10-2024-16-44.txt	4.97	0.1253989 (50.0%)	1.8982	4.97	0.1253989 (50.0%)	0.999868	2.541532/2	0.55	0.965 - 1.990	75 µm, 25.0 °C, 0.000890 Pa·s	9 runs, Coated, 20240727|053012|0089	0.965278 - 2.468056	N/A	0	0	1	0	1.8	N/A	N/A	N/A	N/A	N/A	N/A	N/A	N/A	N/A
[1.404 µM] 45 nM FAM-DNA +KuTB-17-10-2024-16-49.txt	5.12	0.1669324 (95.2%)	1.86843	0.89	0.0084823 (4.8%)	0.999954	2.521679/1	0.55	0.965 - 1.946	75 µm, 25.0 °C, 0.000890 Pa·s	10 runs, Coated, 20240727|053012|0089	0.965278 - 2.468056	N/A	0	0	1	0	1.8	N/A	N/A	N/A	N/A	N/A	N/A	N/A	N/A	N/A
[1.404 µM] 45 nM FAM-DNA +KuTB-17-10-2024-16-54.txt	4.97	0.1573482 (96.0%)	1.86017	0.73	0.0066217 (4.0%)	0.999923	2.526556/0	0.55	0.965 - 1.932	75 µm, 25.0 °C, 0.000890 Pa·s	11 runs, Coated, 20240727|053012|0089	0.965278 - 2.468056	N/A	0	0	1	0	1.8	N/A	N/A	N/A	N/A	N/A	N/A	N/A	N/A	N/A
[2.4 µM] 45 nM FAM-DNA +KuTB-17-10-2024-16-59.txt	5.39	0.1089798 (93.8%)	1.85096	0.7	0.0072308 (6.2%)	0.999924	2.521696/1	0.55	0.965 - 1.919	75 µm, 25.0 °C, 0.000890 Pa·s	12 runs, Coated, 20240727|053012|0089	0.965278 - 2.468056	N/A	0	0	1	0	1.8	N/A	N/A	N/A	N/A	N/A	N/A	N/A	N/A	N/A
[2.4 µM] 45 nM FAM-DNA +KuTB-17-10-2024-17-04.txt	5.71	0.1210691 (93.3%)	1.85428	0.75	0.0086441 (6.7%)	0.999966	2.532147/3	0.55	0.965 - 1.924	75 µm, 25.0 °C, 0.000890 Pa·s	13 runs, Coated, 20240727|053012|0089	0.965278 - 2.468056	N/A	0	0	1	0	1.8	N/A	N/A	N/A	N/A	N/A	N/A	N/A	N/A	N/A
[2.4 µM] 45 nM FAM-DNA +KuTB-17-10-2024-17-08.txt	5.51	0.1177360 (92.7%)	1.86029	0.77	0.0093265 (7.3%)	0.999948	2.516724/2	0.55	0.965 - 1.929	75 µm, 25.0 °C, 0.000890 Pa·s	14 runs, Coated, 20240727|053012|0089	0.965278 - 2.468056	N/A	0	0	1	0	1.8	N/A	N/A	N/A	N/A	N/A	N/A	N/A	N/A	N/A
[3.716 µM] 45 nM FAM-DNA +KuTB-17-10-2024-17-13.txt	5.5	0.1137574 (91.1%)	1.87277	0.67	0.0110493 (8.9%)	0.999932	2.448856/2	0.55	0.965 - 1.935	75 µm, 25.0 °C, 0.000890 Pa·s	15 runs, Coated, 20240727|053012|0089	0.965278 - 2.468056	N/A	0	0	1	0	1.8	N/A	N/A	N/A	N/A	N/A	N/A	N/A	N/A	N/A
[3.716 µM] 45 nM FAM-DNA +KuTB-17-10-2024-17-18.txt	5.45	0.1028859 (90.6%)	1.87995	0.68	0.0106561 (9.4%)	0.999917	2.450740/0	0.55	0.965 - 1.942	75 µm, 25.0 °C, 0.000890 Pa·s	16 runs, Coated, 20240727|053012|0089	0.965278 - 2.468056	N/A	0	0	1	0	1.8	N/A	N/A	N/A	N/A	N/A	N/A	N/A	N/A	N/A
[3.716 µM] 45 nM FAM-DNA +KuTB-17-10-2024-17-23.txt	5.39	0.1120641 (90.8%)	1.85883	0.65	0.0113666 (9.2%)	0.999927	2.440826/0	0.55	0.965 - 1.919	75 µm, 25.0 °C, 0.000890 Pa·s	17 runs, Coated, 20240727|053012|0089	0.965278 - 2.468056	N/A	0	0	1	0	1.8	N/A	N/A	N/A	N/A	N/A	N/A	N/A	N/A	N/A
[8.232 µM] 45 nM FAM-DNA +KuTB-17-10-2024-17-27.txt	5.64	0.1396839 (91.5%)	1.85542	0.64	0.0130259 (8.5%)	0.999898	2.457811/0	0.55	0.965 - 1.917	75 µm, 25.0 °C, 0.000890 Pa·s	18 runs, Coated, 20240727|053012|0089	0.965278 - 2.468056	N/A	0	0	1	0	1.8	N/A	N/A	N/A	N/A	N/A	N/A	N/A	N/A	N/A
[8.232 µM] 45 nM FAM-DNA +KuTB-17-10-2024-17-32.txt	5.68	0.1456988 (91.7%)	1.87665	0.62	0.0131423 (8.3%)	0.999948	2.460666/0	0.55	0.965 - 1.937	75 µm, 25.0 °C, 0.000890 Pa·s	19 runs, Coated, 20240727|053012|0089	0.965278 - 2.468056	N/A	0	0	1	0	1.8	N/A	N/A	N/A	N/A	N/A	N/A	N/A	N/A	N/A
[8.232 µM] 45 nM FAM-DNA +KuTB-17-10-2024-17-37.txt	5.43	0.1183310 (91.1%)	1.86167	0.6	0.0115314 (8.9%)	0.999899	2.460663/1	0.55	0.965 - 1.921	75 µm, 25.0 °C, 0.000890 Pa·s	20 runs, Coated, 20240727|053012|0089	0.965278 - 2.468056	N/A	0	0	1	0	1.8	N/A	N/A	N/A	N/A	N/A	N/A	N/A	N/A	N/A
[12.61 µM] 45 nM FAM-DNA +KuTB-17-10-2024-17-51.txt	6.04	0.2454962 (79.2%)	1.85748	0.7	0.0645264 (20.8%)	0.999911	2.420531/0	0.55	0.965 - 1.907	75 µm, 25.0 °C, 0.000890 Pa·s	23 runs, Coated, 20240727|053012|0089	0.965278 - 2.468056	N/A	0	0	1	0	1.8	N/A	N/A	N/A	N/A	N/A	N/A	N/A	N/A	N/A
[21 µM] 45 nM FAM-DNA +KuTB-17-10-2024-17-56.txt	6.29	0.2849614 (78.6%)	1.86381	0.69	0.0776143 (21.4%)	0.999922	2.452487/0	0.55	0.965 - 1.913	75 µm, 25.0 °C, 0.000890 Pa·s	24 runs, Coated, 20240727|053012|0089	0.965278 - 2.468056	N/A	0	0	1	0	1.8	N/A	N/A	N/A	N/A	N/A	N/A	N/A	N/A	N/A
[21 µM] 45 nM FAM-DNA +KuTB-17-10-2024-18-01.txt	6.36	0.2911780 (78.1%)	1.86164	0.71	0.0816392 (21.9%)	0.999927	2.442725/1	0.55	0.965 - 1.911	75 µm, 25.0 °C, 0.000890 Pa·s	25 runs, Coated, 20240727|053012|0089	0.965278 - 2.468056	N/A	0	0	1	0	1.8	N/A	N/A	N/A	N/A	N/A	N/A	N/A	N/A	N/A
[21 µM] 45 nM FAM-DNA +KuTB-17-10-2024-18-06.txt	6.33	0.2951435 (78.5%)	1.88543	0.68	0.0809607 (21.5%)	0.999929	2.435672/0	0.55	0.965 - 1.933	75 µm, 25.0 °C, 0.000890 Pa·s	26 runs, Coated, 20240727|053012|0089	0.965278 - 2.468056	N/A	0	0	1	0	1.8	N/A	N/A	N/A	N/A	N/A	N/A	N/A	N/A	N/A
[40 µM] 45 nM FAM-DNA +KuTB-17-10-2024-18-10.txt	6.44	0.1468056 (73.3%)	1.90158	0.73	0.0533502 (26.7%)	0.999955	2.479387/0	0.55	0.965 - 1.949	75 µm, 25.0 °C, 0.000890 Pa·s	27 runs, Coated, 20240727|053012|0089	0.965278 - 2.468056	N/A	0	0	1	0	1.8	N/A	N/A	N/A	N/A	N/A	N/A	N/A	N/A	N/A
[40 µM] 45 nM FAM-DNA +KuTB-17-10-2024-18-15.txt	6.5	0.1604452 (73.5%)	1.874	0.72	0.0578356 (26.5%)	0.99995	2.478159/1	0.55	0.965 - 1.921	75 µm, 25.0 °C, 0.000890 Pa·s	28 runs, Coated, 20240727|053012|0089	0.965278 - 2.468056	N/A	0	0	1	0	1.8	N/A	N/A	N/A	N/A	N/A	N/A	N/A	N/A	N/A
[40 µM] 45 nM FAM-DNA +KuTB-17-10-2024-18-20.txt	6.48	0.1627675 (73.0%)	1.9028	0.74	0.0602709 (27.0%)	0.999952	2.477815/0	0.55	0.965 - 1.950	75 µm, 25.0 °C, 0.000890 Pa·s	29 runs, Coated, 20240727|053012|0089	0.965278 - 2.468056	N/A	0	0	1	0	1.8	N/A	N/A	N/A	N/A	N/A	N/A	N/A	N/A	N/A
[80 µM] 45 nM FAM-DNA +KuTB-17-10-2024-18-34.txt	7.51	0.1811878 (91.3%)	1.91441	0.72	0.0173123 (8.7%)	0.999953	2.683407/1	0.55	0.942 - 1.979	75 µm, 25.0 °C, 0.000890 Pa·s	32 runs, Coated, 20240727|053012|0089	0.941667 - 2.518056	N/A	0	0	1	0	1.8	N/A	N/A	N/A	N/A	N/A	N/A	N/A	N/A	N/A
[80 µM] 45 nM FAM-DNA +KuTB-17-10-2024-18-29.txt	7.56	0.1649452 (90.8%)	1.91245	0.76	0.0167903 (9.2%)	0.999944	2.681793/1	0.55	0.942 - 1.979	75 µm, 25.0 °C, 0.000890 Pa·s	31 runs, Coated, 20240727|053012|0089	0.941667 - 2.518056	N/A	0	0	1	0	1.8	N/A	N/A	N/A	N/A	N/A	N/A	N/A	N/A	N/A
[80 µM] 45 nM FAM-DNA +KuTB-17-10-2024-18-25.txt	7.5	0.1846772 (91.4%)	1.91277	0.71	0.0174546 (8.6%)	0.999942	2.677971/3	0.55	0.942 - 1.978	75 µm, 25.0 °C, 0.000890 Pa·s	30 runs, Coated, 20240727|053012|0089	0.941667 - 2.518056	N/A	0	0	1	0	1.8	N/A	N/A	N/A	N/A	N/A	N/A	N/A	N/A	N/A
[60 µM] 45 nM DNA-F + KuTB-20-11-2024-18-08.txt	6.59	0.0614564 (69.5%)	1.83358	0.73	0.0270268 (30.5%)	0.999961	4.032054/1	0.55	0.940 - 1.878	75 µm, 25.0 °C, 0.000890 Pa·s	483 runs, Coated, 20240524|053002|0089	0.940278 - 2.518056	N/A	0	0	1	0	1.8	N/A	N/A	N/A	N/A	N/A	N/A	N/A	N/A	N/A
[60 µM] 45 nM DNA-F + KuTB-20-11-2024-17-57.txt	6.71	0.0746863 (69.0%)	1.84619	0.76	0.0335507 (31.0%)	0.999941	4.043216/3	0.55	0.935 - 1.893	75 µm, 25.0 °C, 0.000890 Pa·s	481 runs, Coated, 20240524|053002|0089	0.934722 - 2.518056	N/A	0	0	1	0	1.8	N/A	N/A	N/A	N/A	N/A	N/A	N/A	N/A	N/A
